# Supplementary material for: White Grape Cell Walls as Fining Agents in Red Wine: Mechanistic Insights from ATR-FTIR Spectroscopy
Source: Foods. 2026 Mar 17;15(6):1050. doi: 10.3390/foods15061050 (PMC13025305; doi:10.3390/foods15061050)
Supplement: Supplementary file 1 [file foods-15-01050-s001.zip]

Archive with 1 entries (1 files):
- foods-4197546-supplementary.pdf
